# Supplementary material for: Stronger policy required to substantially reduce deaths from PM2.5 pollution in China
Source: Nat Commun. 2020 Mar 19;11:1462. doi: 10.1038/s41467-020-15319-4 (PMC7081205; doi:10.1038/s41467-020-15319-4)
Supplement: Supplementary file 3 — Source Data [file 41467_2020_15319_MOESM3_ESM.xlsx]

## Sheet: Figure 1a
Pop-weighted PM2.5 concentration	Unit	2000	2001	2002	2003	2004	2005	2006	2007	2008	2009	2010	2011	2012	2013	2014	2015	2016	2017
	μg/m3	34.7911	38.9341	40.3471	44.2317	43.3214	48.5241	53.1063	54.7517	51.3168	50.6243	51.6276	48.5539	45.9073	52.5381	52.0688	48.6177	44.0599	42.2021

## Sheet: Figure 1b
Population	Unit	2000	2001	2002	2003	2004	2005	2006	2007	2008	2009	2010	2011	2012	2013	2014	2015	2016	2017
	Million	1230.88	1238.52	1245.96	1259.91	1268.88	1276.93	1291.46	1305.41	1319.07	1329.55	1345.3	1359.21	1361.91	1366.61	1379.28	1380.64	1391.74	1393.46

## Sheet: Figure 1c
Age group	Unit	2000	2001	2002	2003	2004	2005	2006	2007	2008	2009	2010	2011	2012	2013	2014	2015	2016	2017
25 to 40	%	28.2808	28.3216	28.1444	27.7388	27.1849	26.5632	25.8947	25.2163	24.637	24.1945	23.9098	23.8404	23.9216	23.997	24.0454	24.1268	24.1392	24.0496
40 to 50	%	13.3138	13.3703	13.5483	13.8107	14.1236	14.5064	14.9714	15.5275	16.1698	16.8123	17.3767	17.805	18.0589	18.0978	17.9437	17.643	17.2088	16.6844
50 to 60	%	8.67316	9.06194	9.49348	10.0176	10.6035	11.1389	11.5168	11.7594	11.9499	11.9021	11.9897	12.077	12.2718	12.5381	12.8459	13.2255	13.6627	14.1621
60 to 70	%	6.03105	6.07843	6.13311	6.1867	6.21273	6.27827	6.43127	6.63387	6.79844	7.17254	7.42955	7.79368	8.19	8.66151	9.17943	9.65574	9.98724	10.1945
70 to 80	%	3.27697	3.37155	3.46464	3.55886	3.67474	3.78218	3.89204	3.99831	4.08774	4.16197	4.24038	4.3144	4.38961	4.46201	4.51362	4.59155	4.72527	4.88493
80 plus	%	1.03561	1.0791	1.12204	1.16362	1.20312	1.247	1.29737	1.35623	1.41911	1.48147	1.54305	1.60426	1.66868	1.74284	1.83593	1.92537	2.01027	2.08824

## Sheet: Figure 1d
Disease	Type	Unit	2000	2001	2002	2003	2004	2005	2006	2007	2008	2009	2010	2011	2012	2013	2014	2015	2016	2017
COPD	Age-standardized	deaths per 100 thousand people	137.293	130.036	124.675	119.842	113.434	104.998	94.8715	88.2512	84.4079	81.8768	79.3408	75.18	70.6438	65.3859	63.1799	61.8466	60.5864	60.2395
Diabetes	Age-standardized	deaths per 100 thousand people	4.78091	5.03299	5.38654	5.72018	5.97463	6.03005	5.63062	5.42549	5.38898	5.48508	5.59629	5.69059	5.77552	5.76483	5.9793	6.20373	6.27367	6.07595
IHD	Age-standardized	deaths per 100 thousand people	83.4928	86.5249	91.2205	97.4556	101.255	102.365	101.002	101.626	104.701	108.962	112.699	114.386	113.63	111.237	111.197	111.313	109.662	107.217
LC	Age-standardized	deaths per 100 thousand people	30.7791	31.235	31.8723	32.5986	32.8605	32.4424	31.9375	32.1896	32.6387	33.3111	33.9231	34.387	34.703	34.6434	35.5343	36.7179	36.9956	36.2883
LRI	Age-standardized	deaths per 100 thousand people	37.4051	34.7098	32.2984	29.5619	27.1198	24.8056	22.6694	21.0599	20.0922	19.2366	18.5526	17.8508	16.8269	15.5065	14.823	14.5154	13.66	12.9689
Stroke	Age-standardized	deaths per 100 thousand people	165.905	165.159	165.669	166.301	163.721	156.801	146.129	140.431	139.037	139.442	139.338	137.245	134.139	128.035	127.033	126.705	125.475	122.413

## Sheet: Figure 2ab
The gridded data are available at https://github.com/yuehuanbi/air-pollution

## Sheet: Figure 2c
Region	Indiactor	Confidence interval	Unit	2000	2001	2002	2003	2004	2005	2006	2007	2008	2009	2010	2011	2012	2013	2014	2015	2016	2017
China	deaths	Lower	thousand	457.988	483.016	496.504	529.809	528.301	548.403	555.572	563.567	560.41	576.155	602.758	600.903	590.822	626.896	650.654	655.548	645.119	634.607
China	deaths	Medium	thousand	713.605	742.96	762.095	805.766	806.569	825.48	826.685	835.501	837.259	862.403	900.308	904.592	896.353	934.844	971.204	986.976	983.106	971.173
China	deaths	Upper	thousand	949.679	981.379	1005.14	1056.14	1059.91	1075.29	1069.56	1078.75	1087.22	1121.69	1169.95	1181.75	1177.17	1214.75	1262.91	1290.39	1295.35	1283.57
China	Age standarized death rate	Lower	age-standarized deaths per 100 thousand people	53.5178	55.2246	55.4345	57.3324	55.3808	55.889	54.6201	53.3072	51.1495	50.8946	51.4227	49.4328	47.0785	48.1992	47.7454	46.3286	43.7094	41.9738
China	Age standarized death rate	Medium	age-standarized deaths per 101 thousand people	83.1588	84.7068	84.8556	86.9806	84.4114	83.9508	81.0641	78.8426	76.3057	76.1273	76.7677	74.4295	71.4936	71.9185	71.3511	69.8964	66.8577	64.5763
China	Age standarized death rate	Upper	age-standarized deaths per 102 thousand people	109.266	110.45	110.458	112.504	109.49	107.92	103.508	100.489	97.8375	97.7976	98.5561	96.0823	92.8127	92.3907	91.7578	90.4064	87.2204	84.5692

## Sheet: Figure 2d
Geo region	Indiactor	Unit	Confidence interval	2000	2017	Change
Central	Age-standarized death rate	Age-standarized deaths per 100 thousand people	Medium	83.8692	66.4637	-17.4056
Central	Age-standarized death rate	Age-standarized deaths per 100 thousand people	Upper	109.991	86.4166	-23.5741
Central	Age-standarized death rate	Age-standarized deaths per 100 thousand people	Lower	54.1493	43.6821	-10.4672
North	Age-standarized death rate	Age-standarized deaths per 100 thousand people	Medium	94.4493	71.9091	-22.5402
North	Age-standarized death rate	Age-standarized deaths per 100 thousand people	Upper	120.384	91.7061	-28.678
North	Age-standarized death rate	Age-standarized deaths per 100 thousand people	Lower	63.7157	48.7767	-14.9389
Northeast	Age-standarized death rate	Age-standarized deaths per 100 thousand people	Medium	62.3656	59.2395	-3.12608
Northeast	Age-standarized death rate	Age-standarized deaths per 100 thousand people	Upper	88.2198	79.1647	-9.05509
Northeast	Age-standarized death rate	Age-standarized deaths per 100 thousand people	Lower	35.2881	37.2715	1.9834
Northwest	Age-standarized death rate	Age-standarized deaths per 100 thousand people	Medium	93.5208	65.1878	-28.3329
Northwest	Age-standarized death rate	Age-standarized deaths per 100 thousand people	Upper	119.514	85.1626	-34.3516
Northwest	Age-standarized death rate	Age-standarized deaths per 100 thousand people	Lower	62.8461	42.5185	-20.3276
Southeast	Age-standarized death rate	Age-standarized deaths per 100 thousand people	Medium	73.1559	59.8101	-13.3458
Southeast	Age-standarized death rate	Age-standarized deaths per 100 thousand people	Upper	99.1837	79.7358	-19.4479
Southeast	Age-standarized death rate	Age-standarized deaths per 100 thousand people	Lower	44.7041	37.7639	-6.94019
Southwest	Age-standarized death rate	Age-standarized deaths per 100 thousand people	Medium	77.6342	57.4414	-20.1928
Southwest	Age-standarized death rate	Age-standarized deaths per 100 thousand people	Upper	103.656	77.3274	-26.3286
Southwest	Age-standarized death rate	Age-standarized deaths per 100 thousand people	Lower	48.5936	35.6567	-12.9369
Central	deaths	thousand	Medium	135.704	187.279	51.5747
Central	deaths	thousand	Upper	179.649	245.556	65.9064
Central	deaths	thousand	Lower	87.8211	123.807	35.9857
North	deaths	thousand	Medium	203.264	273.682	70.4173
North	deaths	thousand	Upper	261.737	352.079	90.3428
North	deaths	thousand	Lower	137.237	186.425	49.1879
Northeast	deaths	thousand	Medium	56.6655	82.4868	25.8214
Northeast	deaths	thousand	Upper	80.7367	111.079	30.3426
Northeast	deaths	thousand	Lower	32.3319	52.3372	20.0053
Northwest	deaths	thousand	Medium	61.5114	74.3446	12.8333
Northwest	deaths	thousand	Upper	79.4083	97.9241	18.5158
Northwest	deaths	thousand	Lower	41.3759	48.7989	7.42304
Southeast	deaths	thousand	Medium	126.617	183.64	57.0231
Southeast	deaths	thousand	Upper	173.176	246.709	73.5333
Southeast	deaths	thousand	Lower	77.6835	116.904	39.221
Southwest	deaths	thousand	Medium	129.842	169.74	39.8983
Southwest	deaths	thousand	Upper	174.972	230.223	55.2505
Southwest	deaths	thousand	Lower	81.5385	106.335	24.7962

## Sheet: Figure 3a
Rank	Period	Unit	Confidence interval	PM2.5 concentration change	Age structure change	Population change	Death rate change
1	2000 to 2013	thousand	Lower	110.996	200.389	61.9353	-204.412
3	2000 to 2017	thousand	Lower	54.1645	273.159	70.9893	-221.694
2	2013 to 2017	thousand	Lower	-56.8319	72.77	9.05402	-17.2814
1	2000 to 2013	thousand	Medium	126.873	307.98	94.9156	-308.529
3	2000 to 2017	thousand	Medium	63.2643	423.986	110.025	-339.708
2	2013 to 2017	thousand	Medium	-63.6086	116.006	15.1098	-31.1786
1	2000 to 2013	thousand	Upper	131.269	406.293	125.066	-397.56
3	2000 to 2017	thousand	Upper	66.8739	563.315	146.194	-442.492
2	2013 to 2017	thousand	Upper	-64.3947	157.022	21.1284	-44.932

## Sheet: Figure 3b
Rank	Period	Unit	Confidence interval	PM2.5 concentration change	Age structure change	Population change	Death rate change
1	2000 to 2013	thousand/year	Lower	8.53819	15.4145	4.76425	-15.724
1	2000 to 2013	thousand/year	Medium	9.75945	23.6907	7.3012	-23.733
1	2000 to 2013	thousand/year	Upper	10.0976	31.2533	9.62047	-30.5815
2	2013 to 2017	thousand/year	Lower	-14.208	18.1925	2.26351	-4.32035
2	2013 to 2017	thousand/year	Medium	-15.9021	29.0016	3.77744	-7.79465
2	2013 to 2017	thousand/year	Upper	-16.0987	39.2555	5.2821	-11.233
3	2000 to 2017	thousand/year	Lower	3.18615	16.0682	4.17584	-13.0408
3	2000 to 2017	thousand/year	Medium	3.72143	24.9404	6.47208	-19.9828
3	2000 to 2017	thousand/year	Upper	3.93376	33.1362	8.59967	-26.0289

## Sheet: Figure 4
Scenario	Confidence interval	Unit	Deaths in 2017	Population change	Age structure change	Death rate change	PM2.5 concentration change	Deaths in 2030
Trend	Lower	thousand	634.607	11.2845	216.144	-194.484	-59.1436	608.407
Trend	Medium	thousand	971.173	16.8991	333.181	-299.108	-69.2396	952.905
Trend	Upper	thousand	1283.57	22.0233	443.442	-396.81	-73.6509	1278.57
Ambitious	Lower	thousand	634.607	3.72709	162.616	-110.675	-414.801	275.473
Ambitious	Medium	thousand	971.173	1.44712	266.085	-177.354	-510.903	550.447
Ambitious	Upper	thousand	1283.57	-2.50231	368.672	-242.973	-556.44	850.327
